# Supplementary material for: The Impact of Rhinosinusitis and Its Treatment on Sleep-Disordered Breathing: A Systematic Review
Source: Medicina (Kaunas). 2026 Jul 18;62(7):1392. doi: 10.3390/medicina62071392 (PMC13413783; doi:10.3390/medicina62071392)
Supplement: Supplementary file 1 [file medicina-62-01392-s001.zip]

Archive with 1 entries (1 files):
- medicina-4397183-supplementary.pdf
